# Supplementary material for: Molecular Lung Imaging Following Exposure to Radiation Predicts Long-Term Survival in Rats
Source: Int J Mol Sci. 2026 Mar 8;27(5):2485. doi: 10.3390/ijms27052485 (PMC12986413; doi:10.3390/ijms27052485)
Supplement: Supplementary file 1 [file ijms-27-02485-s001.zip]

Archive with 1 entries (1 files):
- ijms-4129790-supplementary.pdf
